# Supplementary material for: Effects of Chicken Serum Metabolite Treatment on the Blood Glucose Control and Inflammatory Response in Streptozotocin-Induced Type 2 Diabetes Mellitus Rats
Source: Int J Mol Sci. 2022 Dec 28;24(1):523. doi: 10.3390/ijms24010523 (PMC9820086; doi:10.3390/ijms24010523)
Supplement: Supplementary file 1 [file ijms-24-00523-s001.zip]

Archive with 1 entries (1 files):
- ijms-1995731-supplementary.pdf
